# Supplementary material for: The Brief Health Literacy Scale for Adults: Adaptation and Validation of the Health Literacy for School-Aged Children Questionnaire
Source: Int J Environ Res Public Health. 2023 Nov 16;20(22):7071. doi: 10.3390/ijerph20227071 (PMC10671482; doi:10.3390/ijerph20227071)
Supplement: Supplementary file 1 [file ijerph-20-07071-s001.zip]

Archive with 1 entries (1 files):
- ijerph-2649065-supplementary.pdf
